# Supplementary material for: Lactobacilli-Derived Microbe-Associated Molecular Patterns (MAMPs) in Host Immune Modulation
Source: Biomolecules. 2025 Nov 17;15(11):1609. doi: 10.3390/biom15111609 (PMC12650587; doi:10.3390/biom15111609)
Supplement: Supplementary file 1 [file biomolecules-15-01609-s001.zip]

Archive with 1 entries (1 files):
- biomolecules-3960741-supplementary.pdf
